# Supplementary material for: Screening and Application of DNA Aptamers for Heparin-Binding Protein
Source: Molecules. 2024 Apr 10;29(8):1717. doi: 10.3390/molecules29081717 (PMC11051826; doi:10.3390/molecules29081717)
Supplement: Supplementary file 1 [file molecules-29-01717-s001.zip]

Archive with 1 entries (1 files):
- molecules-2929405-supplementary.pdf
